# Supplementary material for: Pattern of triple negative epithelial ovarian cancer in indigenous African women
Source: F1000Res. 2016 Sep 28;5:2415. [Version 1] doi: 10.12688/f1000research.9632.1 (PMC5089147; doi:10.12688/f1000research.9632.1)
Supplement: Raw data for ‘Pattern of triple negative epithelial ovarian cancer in indigenous African women’ [file f1000research-5-10379-s0000.tgz]

Archive with 1 entries (1 files):
- 165b3666-9f09-4bba-a01b-dddb940144eb_Raw_data_for_manuscript_9632.csv
