# Supplementary material for: Pattern of triple negative epithelial ovarian cancer in indigenous African women
Source: F1000Res. 2016 Sep 28;5:2415. [Version 1] doi: 10.12688/f1000research.9632.1 (PMC5089147; doi:10.12688/f1000research.9632.1)
Supplement: Raw data for ‘Pattern of triple negative epithelial ovarian cancer in indigenous African women’ [file f1000research-5-10379-s0000.tgz › 165b3666-9f09-4bba-a01b-dddb940144eb_Raw_data_for_manuscript_9632.csv]

RAW DATA FOR PATTERN OF TRIPLE NEGATIVE EPITHELIAL OVARIAN CANCERS IN INDIGENOUS BLACK WOMEN
S/NO	AGE/years	BIOPSY SIDE	HISTOLOGICAL DIAGNOSIS	FIGO Stage	Histological Grading	Estrogen receptor (ER)	Progesterone receptor (PR)	HER-2/neu
1	55	Right	SEROUS CARCINOMA	II	II	negative	negative	negative
2	31	Right	MUCINOUS CARCINOMA	II	I	negative	negative	negative
3	72	Bilateral	SEROUS CARCINOMA	II	II	negative	weakly positive	weakly positive
4	50	Right	SEROUS CARCINOMA	II	I	weakly positive	strongly positive	strongly positive
5	59	Right	SEROUS CARCINOMA	II	I	strongly positive	negative	negative
6	60	Right	SEROUS CARCINOMA	II	II	negative	negative	strongly positive
7	44	Left	MUCINOUS CARCINOMA	I	II	negative	negative	negative
8	36	Right	SEROUS CARCINOMA	III	III	negative	negative	negative
9	52	Bilateral	SEROUS CARCINOMA	II	III	weakly positive	strongly positive	weakly positive
10	75	Bilateral	SEROUS CARCINOMA	III	II	negative	negative	negative
11	65	Left	SEROUS CARCINOMA	IV	III	weakly positive	weakly positive	strongly positive
12	48	Left	MUCINOUS CARCINOMA	II	I	negative	negative	weakly positive
13	54	Right	SEROUS CARCINOMA	II	III	weakly positive	negative	negative
14	37	Right	MALIGNANT BRENNER TUMOUR	I	I	strongly positive	negative	strongly positive
15	61	Bilateral	SEROUS CARCINOMA	II	II	strongly positive	weakly positive	weakly positive
16	43	Right	SEROUS CARCINOMA	II	I	negative	weakly positive	negative
17	41	Right	SEROUS CARCINOMA	IV	III	negative	negative	negative
18	49	Right	MUCINOUS CARCINOMA	III	II	negative	negative	negative
19	40	Left	MUCINOUS CARCINOMA	III	II	negative	weakly positive	negative
20	50	Right	SEROUS CARCINOMA	IV	III	negative	negative	strongly positive
21	26	Left	SEROUS CARCINOMA	II	III	negative	negative	negative
22	45	Bilateral	ENDOMETRIOID CARCINOMA	I	II	negative	negative	negative
23	30	Right	SEROUS CARCINOMA	IV	III	negative	negative	negative
24	47	Left	SEROUS CARCINOMA	III	III	negative	weakly positive	negative
25	38	Left	SEROUS CARCINOMA	II	II	weakly positive	strongly positive	negative
26	48	Left	SEROUS CARCINOMA	III	II	negative	strongly positive	strongly positive
27	45	Left	SEROUS CARCINOMA	II	II	weakly positive	weakly positive	negative
28	70	Right	SEROUS CARCINOMA	II	III	weakly positive	negative	negative
29	35	Bilateral	MUCINOUS CARCINOMA	III	III	weakly positive	negative	negative
30	53	Right	MUCINOUS CARCINOMA	IV	II	negative	negative	weakly positive
31	42	Bilateral	SEROUS CARCINOMA	III	I	negative	negative	negative
32	75	Bilateral	MUCINOUS CARCINOMA	III	I	negative	negative	negative
33	55	Bilateral	SEROUS CARCINOMA	IV	I	negative	negative	negative
34	50	Bilateral	SEROUS CARCINOMA	IV	III	strongly positive	negative	negative
35	65	Bilateral	SEROUS CARCINOMA	III	II	negative	negative	negative
36	49	Right	SEROUS CARCINOMA	III	III	strongly positive	srong	strongly positive
37	50	Right	SEROUS CARCINOMA	IV	III	negative	weakly positive	strongly positive
38	45	Left	SEROUS CARCINOMA	III	III	weakly positive	strongly positive	strongly positive
39	52	Left	SEROUS CARCINOMA	II	II	weakly positive	negative	negative
40	56	Right	SEROUS CARCINOMA	II	III	negative	negative	negative
41	46	Bilateral	MUCINOUS CARCINOMA	II	II	negative	strongly positive	negative
42	16	Bilateral	MUCINOUS CARCINOMA	II	II	negative	negative	negative
43	55	Left	MUCINOUS CARCINOMA	II	I	negative	negative	negative
44	59	Bilateral	SEROUS CARCINOMA	III	I	negative	negative	negative
45	69	Bilateral	SEROUS CARCINOMA	III	III	weakly positive	weakly positive	weakly positive
46	47	Bilateral	SEROUS CARCINOMA	III	II	negative	negative	negative
47	82	Right	MUCINOUS CARCINOMA	II	III	negative	negative	negative
48	44	Left	MUCINOUS CARCINOMA	II	I	negative	negative	negative
49	44	Right	ENDOMETRIOID CARCINOMA	II	II	negative	strongly positive	weakly positive
50	60	Left	SEROUS CARCINOMA	IV	II	negative	negative	strongly positive
51	32	Right	MUCINOUS CARCINOMA	I	I	negative	negative	negative
52	59	Bilateral	MUCINOUS CARCINOMA	II	II	negative	negative	negative
53	68	Right	SEROUS CARCINOMA	III	III	weakly positive	weakly positive	weakly positive
54	57	Left	SEROUS CARCINOMA	III	III	negative	negative	weakly positive
55	36	Left	MUCINOUS CARCINOMA	I	I	negative	negative	negative
56	49	Right	SEROUS CARCINOMA	I	I	negative	negative	strongly positive
57	39	Left	MUCINOUS CARCINOMA	II	II	negative	negative	negative
58	65	Right	SEROUS CARCINOMA	III	I	negative	negative	negative
59	64	Left	SEROUS CARCINOMA	IV	III	negative	weakly positive	negative
60	75	Bilateral	MUCINOUS CARCINOMA	II	I	weakly positive	negative	strongly positive
61	47	Bilateral	MUCINOUS CARCINOMA	II	II	negative	negative	negative
62	51	Left	SEROUS CARCINOMA	IV	III	negative	negative	negative
63	50	Right	MUCINOUS CARCINOMA	III	III	negative	negative	negative
64	28	Right	SEROUS CARCINOMA	III	III	negative	negative	weakly positive
65	53	Right	SEROUS CARCINOMA	IV	III	negative	negative	negative
66	46	Left	SEROUS CARCINOMA	III	II	weakly positive	weakly positive	negative
67	69	Left	SEROUS CARCINOMA	IV	III	negative	weakly positive	negative
68	40	Right	SEROUS CARCINOMA	III	III	negative	weakly positive	negative
69	75	Right	SEROUS CARCINOMA	III	II	negative	negative	strongly positive
70	52	Right	SEROUS CARCINOMA	III	II	negative	negative	strongly positive
71	47	Bilateral	SEROUS CARCINOMA	IV	III	negative	weakly positive	weakly positive
72	69	Bilateral	MUCINOUS CARCINOMA	I	I	negative	weakly positive	weakly positive
73	56	Bilateral	SEROUS CARCINOMA	II	II	negative	negative	negative
74	66	Right	SEROUS CARCINOMA	II	III	negative	weakly positive	negative
75	40	Left	SEROUS CARCINOMA	II	III	negative	negative	negative
76	60	Right	SEROUS CARCINOMA	II	III	negative	negative	negative
77	54	Bilateral	SEROUS CARCINOMA	III	III	weakly positive	strongly positive	negative
78	54	Right	SEROUS CARCINOMA	IV	II	negative	negative	weakly positive
79	58	Right	MUCINOUS CARCINOMA	II	II	negative	negative	negative
80	53	Bilateral	SEROUS CARCINOMA	IV	II	negative	negative	strongly positive
81	64	Bilateral	SEROUS CARCINOMA	IV	III	strongly positive	strongly positive	strongly positive
82	57	Right	SEROUS CARCINOMA	III	III	negative	negative	negative
83	54	Left	MUCINOUS CARCINOMA	II	I	negative	negative	strongly positive
84	42	Right	SEROUS CARCINOMA	III	III	negative	strongly positive	weakly positive
85	35	Left	SEROUS CARCINOMA	II	II	negative	negative	negative
86	60	Bilateral	SEROUS CARCINOMA	II	II	negative	negative	weakly positive
87	62	Bilateral	SEROUS CARCINOMA	IV	III	negative	strongly positive	strongly positive
88	67	Bilateral	SEROUS CARCINOMA	III	II	negative	negative	negative
89	56	Bilateral	MUCINOUS CARCINOMA	II	II	negative	negative	negative
90	67	Left	SEROUS CARCINOMA	IV	III	strongly positive	strongly positive	negative
